# Supplementary material for: Diagnosis of Peripheral Pulmonary Lesions with Transbronchial Lung Cryobiopsy by Guide Sheath and Radial Endobronchial Ultrasonography: A Prospective Control Study
Source: Can Respir J. 2021 Sep 28;2021:6947037. doi: 10.1155/2021/6947037 (PMC8492292; doi:10.1155/2021/6947037)
Supplement: Supplementary Materials — The clinical information and final diagnostic tests groups EBUS-GS-TBCB and EBUS-GS-TBB are shown in Supplement Table 1. The final diagnosis, the shortest pleural distance, orientation of radial image, and complication in groups EBUS-GS-TBCB and EBUS-GS-TBB are shown in Supplement Table 2. [file 6947037.f1.zip]

Archive with 2 entries (2 files):
- 6947037.f1/supplement 1(2) (1).doc
- 6947037.f1/supplement 2(2) (2).doc
